# Supplementary material for: Divergence in a Eukaryotic Transcription Factor’s co-TF Dependence Involves Multiple Intrinsically Disordered Regions
Source: bioRxiv. 2025 May 2:2024.04.20.590343. Preprint. [Version 4] doi: 10.1101/2024.04.20.590343 (PMC11383300; doi:10.1101/2024.04.20.590343)
Supplement: Supplement 3 [file media-3.xlsx]

## Sheet: Fig. 1
The sequence alignment diagram in Fig. 1C is built from two data sources: the pairwise alignment between ScPho4 and CgPho4 and the alignment score calculated by Jalview stored in a CSV format.
The code for reproducing the figure are available at https://github.com/binhe-lab/E013-Pho4-evolution/blob/master/01-Pho4-bioinfo/analysis/20240301-Pho4-align-drawing.Rmd
Both source files are available in the same subfolder containing the Rmd file above.
All reference to the github repository above can also be downloaded as a snapshot of the repository at the time of publication from https://doi.org/10.5281/zenodo.14501732

## Sheet: Fig. 2
Fig. 2A	The DNA-binding domain alignment is based on the same alignment used for Fig. 1C. Secondary structure prediction results are available at https://github.com/binhe-lab/E013-Pho4-evolution/tree/master/01-Pho4-bioinfo/input/second-struct
Fig. 2B	The ScPho4 and CgPho4 motifs are generated from the ChIP-seq peak for the two orthologs expressed from the same locus in the S. cerevisiae genome. The sequences used for the RSAT Peak Motif tool are available at https://github.com/binhe-lab/E013-Pho4-evolution/blob/master/05-binding-specificity/05.01%20ChIP-seq%20motif/data/20190921_XxPho4_bound_seqs_in_Scer.fasta. The generated logos are availab…
Fig. 2C	The script for generating this figure is available https://github.com/binhe-lab/E013-Pho4-evolution/blob/master/05-binding-specificity/05.02%20universal%20PBM/script/20240321-uPBM-plot.R the raw data are in a sister folder and the relative paths were cited in the R script above.
Fig. 2D	The figure was generated in Prism v. 10. The raw data are shown below.
Fig. 2E	The script for generating this figure is available at https://github.com/binhe-lab/E013-Pho4-evolution/blob/master/04-binding-affinity/analysis/20220202-bli-reanalysis.Rmd The raw data are shown below. Only `Protein` and `Kd` columns were used in plotting.
Fig. 2D Data
	ScPho4-DBD (nM)	Frac_binding		CgPho4-DBD (nM)	Frac_binding
	40	0.4575		40	0.4355
	20	0.4373		20	0.4714
	10	0.4074		10	0.4392
	5	0.3212		5	0.4343
	2	0.117		2	0.3717
	1	0.0595		1	0.2151
	0.4	0.0185		0.5	0.1373
Fig. 2E Data
	Experiment	Protein	Ligand	Bmax	Kd	Bmax_95ci_low	Bmax_95ci_high	Kd_95ci_low	Kd_95ci_high	R2	h	h_95ci_low	h_95ci_high
1	eH083	ScPho4-DBD	CACGTG	0.7098	3.32	0.6584	0.7349	3.056	3.606	0.9945	3.54	2.868	4.423
2	eH106	CgPho4-DBD	CACGTG	0.8352	0.8793	0.8032	0.8975	0.1445	1.656	0.93	1.411	0.5076	3.781
3	eH120	CgPho4-DBD	CACGTG	0.4559	0.933	0.4202	0.5	0.7059	1.23	0.9796	1.65	1.005	2.6
4	eH122	CgPho4-DBD	CACGTG	0.4101	0.8962	0.3987	0.4226	0.8161	0.9855	0.9979	1.407	1.206	1.633
5	eH135	CgPho4-DBD	CACGTG	0.5016	1.717	0.4766	0.5306	1.487	2.012	0.9971	1.686	1.355	2.122
6	eH136	CgPho4-DBD	CACGTG	0.5177	1.5	0.4943	0.544	1.308	1.735	0.9965	1.674	1.343	2.093
7	eH145	ScPho4-DBD	CACGTG	0.4592	3.291	0.4326	0.4908	2.827	3.873	0.9974	1.844	1.46	2.352
8	eH158	ScPho4-DBD	CACGTG	0.4531	10.48	0.376	0.6529	7.014	26.12	0.998	1.082	0.7674	1.536
9	eH165	ScPho4-DBD	CACGTG	0.3709	4.547	0.2851	NA	2.152	NA	0.9671	3.243	0.4331	NA
10	eH175	ScPho4-DBD	CACGTG	0.4083	4.329	0.3663	0.4646	3.418	5.729	0.9907	2.321	1.421	4.836

## Sheet: Fig. 3
Fig. 3A	The data used for the plot is available at https://github.com/binhe-lab/E013-Pho4-evolution/blob/master/06-activation-domain/06.01%20PADDLE-prediction/output/20240316-ScerPho4-PADDLE-prediction.csv
Fig. 3B	The data used for the plot is available at https://github.com/binhe-lab/E013-Pho4-evolution/blob/master/06-activation-domain/06.01%20PADDLE-prediction/output/20240316-CglaPho4-PADDLE-prediction.csv
Fig. 3C	Raw data are a subset of the dataset provided below.
Fig. 3D	Raw data are a subset of the dataset provided below.
Fig. 3C, 3D Data
	Construct	Replicate	GAL1pr-mCherry
	host	1	115
	host	1	78
	host	2	101
	host	2	82
	host	3	118
	host	3	87
	host	4	118
	host	4	87
	host	5	176
	host	5	99
	host	6	189
	host	6	102
	Gal4	1	6422
	Gal4	1	6438
	Gal4	10	8669
	Gal4	10	6856
	Gal4	11	9105
	Gal4	11	6670
	Gal4	12	6884
	Gal4	12	4630
	Gal4	2	7648
	Gal4	2	4695
	Gal4	3	3932
	Gal4	3	4191
	Gal4	4	6616
	Gal4	4	5748
	Gal4	5	8785
	Gal4	5	5967
	Gal4	6	8171
	Gal4	6	7978
	Gal4	7	5024
	Gal4	7	3901
	Gal4	8	3621
	Gal4	8	8565
	Gal4	9	11353
	Gal4	9	7821
	Gal4_DBD	1	124
	Gal4_DBD	1	86
	Gal4_DBD	2	126
	Gal4_DBD	2	82
	Gal4_DBD	3	121
	Gal4_DBD	3	88
	ScE1	1	149
	ScE1	1	155
	ScE1	2	102
	ScE1	2	87
	ScE1	3	109
	ScE1	3	92
	ScAD	1	915
	ScAD	1	842
	ScAD	2	808
	ScAD	2	709
	ScAD	3	1001
	ScAD	3	859
	ScAD_9aa	1	1454
	ScAD_9aa	1	1386
	ScAD_9aa	2	352
	ScAD_9aa	2	445
	ScAD_9aa	3	1479
	ScAD_9aa	3	1731
	ScE2	1	210
	ScE2	1	98
	ScE2	2	151
	ScE2	2	88
	ScE2	3	169
	ScE2	3	97
	ScPho2AD	1	1280
	ScPho2AD	1	793
	ScPho2AD	2	1555
	ScPho2AD	2	1502
	ScPho2AD	3	1846
	ScPho2AD	3	1683
	CgE1	1	284
	CgE1	1	232
	CgE1	2	262
	CgE1	2	227
	CgE1	3	228
	CgE1	3	251
	CgAD	1	734
	CgAD	1	659
	CgAD	2	776
	CgAD	2	693
	CgAD	3	689
	CgAD	3	843
	CgAD.1	1	110
	CgAD.1	1	83
	CgAD.1	2	101
	CgAD.1	2	92
	CgAD.1	3	185
	CgAD.1	3	90
	CgAD.2	1	211
	CgAD.2	1	224
	CgAD.2	2	227
	CgAD.2	2	192
	CgAD.2	3	195
	CgAD.2	3	239
	CgE2	1	132
	CgE2	1	92
	CgE2	2	135
	CgE2	2	86
	CgE2	3	160
	CgE2	3	96
	CgE2_9aa	1	204
	CgE2_9aa	1	149
	CgE2_9aa	2	191
	CgE2_9aa	2	154
	CgE2_9aa	3	231
	CgE2_9aa	3	157
	ScE1:ScAD	1	1005
	ScE1:ScAD	1	1254
	ScE1:ScAD	2	863
	ScE1:ScAD	2	1181
	ScE1:ScAD	3	957
	ScE1:ScAD	3	1205
	CgE1:CgAD	1	3897
	CgE1:CgAD	1	3826
	CgE1:CgAD	2	3706
	CgE1:CgAD	2	3563
	CgE1:CgAD	3	3760
	CgE1:CgAD	3	3943
	ScAD_9aa:CgE1	1	3277
	ScAD_9aa:CgE1	1	3328
	ScAD_9aa:CgE1	2	3556
	ScAD_9aa:CgE1	2	3080
	ScAD_9aa:CgE1	3	3297
	ScAD_9aa:CgE1	3	3313
	CgE1:ScAD_9aa	1	2721
	CgE1:ScAD_9aa	1	2875
	CgE1:ScAD_9aa	2	2893
	CgE1:ScAD_9aa	2	2381
	CgE1:ScAD_9aa	3	4382
	CgE1:ScAD_9aa	3	3400
	ScAD_9aa:CgE2_9aa	1	2769
	ScAD_9aa:CgE2_9aa	1	2891
	ScAD_9aa:CgE2_9aa	2	2804
	ScAD_9aa:CgE2_9aa	2	2936
	ScAD_9aa:CgE2_9aa	3	2962
	ScAD_9aa:CgE2_9aa	3	2528
	CgE2_9aa:ScAD_9aa	1	3004
	CgE2_9aa:ScAD_9aa	1	3401
	CgE2_9aa:ScAD_9aa	2	3158
	CgE2_9aa:ScAD_9aa	2	3518
	CgE2_9aa:ScAD_9aa	3	3104
	CgE2_9aa:ScAD_9aa	3	3445

## Sheet: Fig. 4
Fig. 4C	Data are provided below
Fig. 4D	Data are provided below
Fig. 4C Data							Fig. 4C Data
	date	Pho4-mNeon	PHO5pr-mCherry					date	Pho4	host	Pho4-mNeon	PHO5pr-mCherry	PHO5pr-mCherry/Pho4-mNeon
	2025-02-08	1881.5	35298.3					2025-02-08	ScPho4	PHO2	1881.5	35298.3	18.7607
	2025-02-08	1693.5	28947.3					2025-02-08	ScPho4	PHO2	1693.5	28947.3	17.0932
	2025-02-08	1779.5	34800.8					2025-02-08	ScPho4	PHO2	1779.5	34800.8	19.5565
	2025-02-08	1978.5	32175.3					2025-02-08	ScPho4	PHO2	1978.5	32175.3	16.2625
	2025-02-08	1634	26434.8					2025-02-08	ScPho4	PHO2	1634	26434.8	16.178
	2025-02-08	1643.5	28255.3					2025-02-08	ScPho4	PHO2	1643.5	28255.3	17.1922
	2025-02-08	1606.5	26563.3					2025-02-08	ScPho4	PHO2	1606.5	26563.3	16.5349
	2025-02-08	1776.5	28835.3					2025-02-08	ScPho4	PHO2	1776.5	28835.3	16.2315
	2025-02-08	1595.5	27600.8					2025-02-08	ScPho4	PHO2	1595.5	27600.8	17.2992
	2025-02-08	1659	26116.8					2025-02-08	ScPho4	pho2	907.5	1282.3	1.413
	2025-02-08	1653.5	26194.3					2025-02-08	ScPho4	pho2	1186.5	1397.3	1.17767
	2025-02-08	1752.5	28574.3					2025-02-08	ScPho4	pho2	1342.5	1417.3	1.05572
	2025-02-09	1743.5	27397.3					2025-02-08	ScPho4	PHO2	1659	26116.8	15.7425
	2025-02-09	1655.5	26550.3					2025-02-08	ScPho4	PHO2	1653.5	26194.3	15.8417
	2025-02-09	1463.5	22863.3					2025-02-08	ScPho4	PHO2	1752.5	28574.3	16.3049
	2025-02-09	1906.5	23323.3					2025-02-08	CgPho4	PHO2	751.5	14961.3	19.9086
	2025-02-09	1610	24741.3					2025-02-08	CgPho4	PHO2	980.5	16545.3	16.8743
	2025-02-09	1193.5	18868.3					2025-02-08	CgPho4	PHO2	830.5	15886.3	19.1286
	2025-02-09	1605.5	24065.3					2025-02-08	CgPho4	pho2	813.5	13851.3	17.0268
	2025-02-09	1263.5	20328.3					2025-02-08	CgPho4	pho2	917.5	15407.3	16.7927
	2025-02-09	1126.5	18922.8					2025-02-08	CgPho4	pho2	656.5	12151.3	18.5092
	2025-02-09	1709	24513.8					2025-02-11	ScPho4	PHO2	1360.5	26779.3	19.6834
	2025-02-09	1629.5	22383.3					2025-02-11	ScPho4	PHO2	1373.5	24610.3	17.9179
	2025-02-09	1231.5	21455.3					2025-02-11	ScPho4	PHO2	1800.5	26400.3	14.6628
	2025-02-11	1360.5	26779.3					2025-02-11	ScPho4	PHO2	1566.5	23707.3	15.1339
	2025-02-11	1373.5	24610.3					2025-02-11	ScPho4	PHO2	1348.5	23354.3	17.3187
	2025-02-11	1800.5	26400.3					2025-02-11	ScPho4	PHO2	1522.5	24234.3	15.9174
	2025-02-11	1566.5	23707.3					2025-02-11	ScPho4	PHO2	1330.5	24487.3	18.4046
	2025-02-11	1348.5	23354.3					2025-02-11	ScPho4	PHO2	1194.5	23356.3	19.5532
	2025-02-11	1522.5	24234.3					2025-02-11	ScPho4	PHO2	1444.5	22562.3	15.6195
	2025-02-11	1330.5	24487.3					2025-02-11	ScPho4	PHO2	1530.5	24541.3	16.0348
	2025-02-11	1194.5	23356.3					2025-02-11	ScPho4	PHO2	1354.5	24811.3	18.3177
	2025-02-11	1444.5	22562.3					2025-02-11	ScPho4	PHO2	1708.5	28373.3	16.6071
	2025-02-11	1530.5	24541.3					2025-02-11	ScPho4	pho2	1389.5	966.3	0.69543
	2025-02-11	1354.5	24811.3					2025-02-11	ScPho4	pho2	1469	1385.3	0.943022
	2025-02-11	1708.5	28373.3					2025-02-11	ScPho4	pho2	1439.5	1167.3	0.810907
	2025-02-16	1545	26378.3					2025-02-11	CgPho4	PHO2	1045.5	18158.8	17.3685
	2025-02-16	1353.5	26158.3					2025-02-11	CgPho4	PHO2	986.5	17613.8	17.8548
	2025-02-16	1516.5	24410.3					2025-02-11	CgPho4	PHO2	1091.5	18181.3	16.6572
	2025-02-16	1465.5	20983.3					2025-02-11	CgPho4	pho2	1220	17865.3	14.6437
	2025-02-16	1420.5	23420.3					2025-02-11	CgPho4	pho2	894	15803.8	17.6776
	2025-02-16	1237.5	23120.8					2025-02-11	CgPho4	pho2	1174	18016.8	15.3465
	2025-02-16	1330	23188.3					2025-02-18	ScPho4	PHO2	1306.5	22168.3	16.9677
	2025-02-16	1155	20403.3					2025-02-18	ScPho4	PHO2	1514.5	28438.3	18.7774
	2025-02-16	1522.5	24327.3					2025-02-18	ScPho4	PHO2	1373.5	27167.3	19.7796
	2025-02-16	1319.5	23402.3					2025-02-18	ScPho4	PHO2	1571.5	27651.3	17.5955
	2025-02-16	1235.5	21163.3					2025-02-18	ScPho4	PHO2	1525.5	25085.3	16.444
	2025-02-16	1335.5	22128.3					2025-02-18	ScPho4	PHO2	1534.5	27169.3	17.7056
	2025-02-18	1306.5	22168.3					2025-02-18	ScPho4	PHO2	1453.5	25286.3	17.3968
	2025-02-18	1514.5	28438.3					2025-02-18	ScPho4	PHO2	1591.5	27222.3	17.1048
	2025-02-18	1373.5	27167.3					2025-02-18	ScPho4	PHO2	1423.5	27012.8	18.9763
	2025-02-18	1571.5	27651.3					2025-02-18	ScPho4	pho2	1383	1559.3	1.12748
	2025-02-18	1525.5	25085.3					2025-02-18	ScPho4	pho2	1174.5	1362.3	1.1599
	2025-02-18	1534.5	27169.3					2025-02-18	ScPho4	pho2	1575.5	1659.3	1.05319
	2025-02-18	1453.5	25286.3					2025-02-18	ScPho4	PHO2	1576.5	27155.3	17.2251
	2025-02-18	1591.5	27222.3					2025-02-18	ScPho4	PHO2	1416.5	24988.3	17.6409
	2025-02-18	1423.5	27012.8					2025-02-18	ScPho4	PHO2	1458.5	25297.8	17.3451
	2025-02-18	1576.5	27155.3					2025-02-18	CgPho4	PHO2	1061.5	19306.3	18.1878
	2025-02-18	1416.5	24988.3					2025-02-18	CgPho4	PHO2	1046.5	18030.3	17.2291
	2025-02-18	1458.5	25297.8					2025-02-18	CgPho4	PHO2	1000.5	18895.3	18.8859
	2025-02-19	1571.5	26238.8					2025-02-18	CgPho4	pho2	1128.5	18028.3	15.9755
	2025-02-19	1197	22376.3					2025-02-18	CgPho4	pho2	805.5	15312.3	19.0097
	2025-02-19	1145	22007.8					2025-02-18	CgPho4	pho2	970.5	15947.8	16.4326
	2025-02-19	1521.5	25714.3					2025-02-21	ScPho4	PHO2	1483.5	28601.3	19.2796
	2025-02-19	1576.5	25288.3					2025-02-21	ScPho4	PHO2	956.5	22637.3	23.6668
	2025-02-19	1376.5	20987.8					2025-02-21	ScPho4	PHO2	1402.5	25635.3	18.2783
	2025-02-19	1434.5	24045.3					2025-02-21	ScPho4	pho2	1491	1356.3	0.909658
	2025-02-19	1507	22086.3					2025-02-21	ScPho4	pho2	1339.5	1400.3	1.04539
	2025-02-19	1336.5	21907.3					2025-02-21	ScPho4	pho2	1333.5	1140.3	0.855118
	2025-02-19	1518.5	22819.3					2025-02-21	ScPho4	PHO2	1339.5	23212.3	17.3291
	2025-02-19	1439.5	22627.3					2025-02-21	CgPho4	PHO2	1190.5	18995.3	15.9557
	2025-02-19	1201.5	19887.3					2025-02-21	CgPho4	PHO2	1077	18795.3	17.4515
	2025-02-20	1664.5	30344.8					2025-02-21	CgPho4	PHO2	1084.5	18425.8	16.9901
	2025-02-20	1685.5	31713.3					2025-02-21	ScPho4	PHO2	1260.5	23488.3	18.6341
	2025-02-20	761.5	23150.3					2025-02-21	ScPho4	PHO2	1693.5	26088.3	15.405
	2025-02-20	1507.5	27290.3					2025-02-21	CgPho4	pho2	1111.5	17930.3	16.1316
	2025-02-20	1121.5	24806.3					2025-02-21	CgPho4	pho2	896.5	15515.3	17.3065
	2025-02-20	669.5	20018.3					2025-02-21	CgPho4	pho2	946	15317.8	16.1922
	2025-02-20	1541.5	23111.3					2025-02-21	ScPho4	PHO2	1455	24890.8	17.1071
	2025-02-20	1407.5	26063.8					2025-02-21	ScPho4	PHO2	1091.5	20754.8	19.0149
	2025-02-20	893	22546.3					2025-02-21	ScPho4	PHO2	1541.5	25398.3	16.4764
	2025-02-20	1339.5	23173.3					2025-02-21	ScPho4	PHO2	1182.5	22840.3	19.3153
	2025-02-20	1247.5	24715.3					2025-02-21	ScPho4	PHO2	1662.5	27292.3	16.4164
	2025-02-20	826.5	22174.3					2025-02-21	ScPho4	PHO2	1459.5	25245.3	17.2972
	2025-02-21	1483.5	28601.3					2025-02-23	ScPho4	PHO2	1553.5	30617.3	19.7086
	2025-02-21	956.5	22637.3					2025-02-23	ScPho4	PHO2	1304.5	25179.8	19.3023
	2025-02-21	1402.5	25635.3					2025-02-23	ScPho4	PHO2	1008.5	25704.8	25.4882
	2025-02-21	1339.5	23212.3					2025-02-23	ScPho4	pho2	1309.5	1276.3	0.974647
	2025-02-21	1260.5	23488.3					2025-02-23	ScPho4	pho2	1188.5	1313.3	1.10501
	2025-02-21	1693.5	26088.3					2025-02-23	ScPho4	pho2	982.5	1310.3	1.33364
	2025-02-21	1455	24890.8					2025-02-23	ScPho4	PHO2	1497.5	26950.8	17.9972
	2025-02-21	1091.5	20754.8					2025-02-23	CgPho4	PHO2	970	16902.3	17.4251
	2025-02-21	1541.5	25398.3					2025-02-23	CgPho4	PHO2	996.5	18099.3	18.1629
	2025-02-21	1182.5	22840.3					2025-02-23	CgPho4	PHO2	938	16465.3	17.5536
	2025-02-21	1662.5	27292.3					2025-02-23	ScPho4	PHO2	1287.5	21514.3	16.7101
	2025-02-21	1459.5	25245.3					2025-02-23	ScPho4	PHO2	1238.5	22417.3	18.1004
	2025-02-22	1710.5	25691.3					2025-02-23	CgPho4	pho2	928.5	15068.3	16.2286
	2025-02-22	1416.5	27597.3					2025-02-23	CgPho4	pho2	955.5	15638.3	16.3666
	2025-02-22	1571.5	28708.3					2025-02-23	CgPho4	pho2	814.5	15192.8	18.6529
	2025-02-22	1509	22029.3					2025-02-23	ScPho4	PHO2	1431.5	25422.8	17.7596
	2025-02-22	1530	26464.8					2025-02-23	ScPho4	PHO2	1271.5	23477.3	18.4643
	2025-02-22	1513.5	27937.3					2025-02-23	ScPho4	PHO2	1069.5	21560.3	20.1592
	2025-02-22	1490.5	26130.3					2025-02-23	ScPho4	PHO2	1324.5	25120.3	18.9659
	2025-02-22	1365.5	22736.3					2025-02-23	ScPho4	PHO2	1333.5	22635.3	16.9744
	2025-02-22	1470.5	24905.3					2025-02-23	ScPho4	PHO2	1059.5	22450.3	21.1895
	2025-02-22	1507	24114.8					2025-03-31	ScPho4	PHO2	681.5	15841.8	23.2455
	2025-02-22	1417.5	26695.3					2025-03-31	ScPho4	PHO2	1329	21158.3	15.9205
	2025-02-22	1354.5	22716.3					2025-03-31	ScPho4	PHO2	1065.5	18508.3	17.3705
	2025-02-23	1553.5	30617.3					2025-03-31	ScPho4	PHO2	1498.5	25154.3	16.7863
	2025-02-23	1304.5	25179.8					2025-03-31	ScPho4	PHO2	1269	19744.8	15.5593
	2025-02-23	1008.5	25704.8					2025-03-31	ScPho4	PHO2	1050.5	17297.3	16.4658
	2025-02-23	1497.5	26950.8					2025-03-31	ScPho4	PHO2	1371.5	21804.3	15.8981
	2025-02-23	1287.5	21514.3					2025-03-31	ScPho4	PHO2	1244.5	19309.8	15.5161
	2025-02-23	1238.5	22417.3					2025-03-31	ScPho4	PHO2	1019.5	17077.3	16.7507
	2025-02-23	1431.5	25422.8					2025-03-31	CgPho4	PHO2	765	14825.3	19.3795
	2025-02-23	1271.5	23477.3					2025-03-31	CgPho4	PHO2	779	14682.8	18.8483
	2025-02-23	1069.5	21560.3					2025-03-31	CgPho4	PHO2	665.5	12888.3	19.3663
	2025-02-23	1324.5	25120.3					2025-03-31	ScPho4	PHO2	1261.5	21428.3	16.9864
	2025-02-23	1333.5	22635.3					2025-03-31	ScPho4	PHO2	1029.5	17977.3	17.4622
	2025-02-23	1059.5	22450.3					2025-03-31	CgPho4	pho2	750	12271.8	16.3624
	2025-03-30	1579.5	28418.8					2025-03-31	CgPho4	pho2	700.5	12544.3	17.9076
	2025-03-30	1046.5	22211.3					2025-03-31	CgPho4	pho2	815.5	12513.3	15.3443
	2025-03-30	972.5	18939.8					2025-03-31	ScPho4	PHO2	1004.5	16047.3	15.9754
	2025-03-30	1128	21394.3					2025-03-31	ScPho4	pho2	1180	1404.3	1.19008
	2025-03-30	1075.5	20014.3					2025-03-31	ScPho4	pho2	992.5	1164.3	1.1731
	2025-03-30	1204.5	19997.3					2025-03-31	ScPho4	pho2	1335.5	1276.3	0.955672
	2025-03-30	1254.5	20972.8
	2025-03-30	1276	20335.8
	2025-03-30	1208.5	21935.3
	2025-03-30	1215.5	20254.3
	2025-03-30	1288.5	19269.8
	2025-03-30	1001.5	17559.3
	2025-03-31	681.5	15841.8
	2025-03-31	1329	21158.3
	2025-03-31	1065.5	18508.3
	2025-03-31	1498.5	25154.3
	2025-03-31	1269	19744.8
	2025-03-31	1050.5	17297.3
	2025-03-31	1371.5	21804.3
	2025-03-31	1244.5	19309.8
	2025-03-31	1019.5	17077.3
	2025-03-31	1261.5	21428.3
	2025-03-31	1029.5	17977.3
	2025-03-31	1004.5	16047.3

## Sheet: Fig. 5
Fig. 5A	Data are provided below
Fig. 5B	The data behind the heatmap is provided below. The upper triangle heatmap (with Pho2) is shown as an upper triangular matrix; the lower triangle (w/o Pho2) is shown below that as a lower triangular matrix. The code for calculating this matrix and making the plot is available at https://github.com/binhe-lab/E013-Pho4-evolution/blob/master/03-Pho4-chimera/03-flow-full-data-lfs/analysis/20231030-PHO…
Fig. 5C	The data behind the heatmap is provided below. The code for calculating this matrix and making the plot is available at https://github.com/binhe-lab/E013-Pho4-evolution/blob/master/03-Pho4-chimera/03-flow-full-data-lfs/analysis/20231030-PHO5-analysis.Rmd
Fig. 5D	The data behind the heatmap is provided below. The code for calculating this matrix and making the plot is available at https://github.com/binhe-lab/E013-Pho4-evolution/blob/master/03-Pho4-chimera/03-flow-full-data-lfs/analysis/20231030-PHO5-analysis.Rmd
Fig. 5A data						Fig. 5B data							Fig. 5C data					Fig. 5D data
	plasmid_ID	chimera_makeup	A_PHO2	A_pho2	group		With Pho2	R1	AD	NLS	P2ID	DBD		plasmid_id	chimera_makeup	host	A		parameter	component	∆A[Cg-Sc]	Std. Error	t value	Pr(>|t|)	Bonferroni-Holm Adjusted P-value
	188	CCCCC	18	17	CgPho4		R1	3.59111	13.4061	13.47	-16.1073	-2.40405		194	SSSSS	PHO2	18.7607		A_PHO2	R1C	3.59111	1.19562	3.00356	0.00304621	0.0121848
	194	SSSSS	18	1.1	ScPho4		AD	NA	2.23696	22.8117	-16.6313	-4.13877		194	SSSSS	PHO2	17.0932		A_PHO2	ADC	2.23696	1.19562	1.87097	0.0629638	0.0629638
	209	CCSCC	8.3	7.8	P2ID:mixed		NLS	NA	NA	14.9884	-15.7455	-1.18519		194	SSSSS	PHO2	19.5565		A_PHO2	NLSC	14.9884	1.19562	12.5362	2.35008e-26	1.64506e-25
	210	CCCCS	5.4	5.5	P2ID:mixed		P2ID	NA	NA	NA	-16.6516	-14.9962		194	SSSSS	PHO2	16.2625		A_PHO2	R1C:ADC	7.57808	2.10917	3.59292	0.000421288	0.00210644
	211	CCCSC	22	4.8	P2ID:mixed		DBD	NA	NA	NA	NA	-3.65554		232	SCSSS	PHO2	18.7791		A_PHO2	R1C:NLSC	-5.10957	1.904	-2.6836	0.0079588	0.0206191
	212	SCCCC	9.8	8.8	P2ID:mixed									232	SCSSS	PHO2	28.0306		A_PHO2	ADC:NLSC	5.58632	2.04307	2.73428	0.00687304	0.0206191
	213	CSCCC	12	10	P2ID:mixed		w/o Pho2	R1	AD	NLS	P2ID	DBD		232	SCSSS	PHO2	20.0798		A_PHO2	R1C:ADC:NLSC	-13.8322	3.06414	-4.51424	1.14202e-05	6.85212e-05
	215	SSCCC	6.7	5.8	P2ID:mixed		R1	0.616702	NA	NA	NA	NA		194	SSSSS	PHO2	16.178		A_pho2	R1C	0.616702	0.147663	4.17641	8.40385e-05	0.000420192
	217	CSSCC	6.3	5.2	P2ID:mixed		AD	1.19746	-0.0115257	NA	NA	NA		194	SSSSS	PHO2	17.1922		A_pho2	ADC	-0.0115257	0.147663	-0.0780542	0.938008	1
	218	CCSSC	22	2.8	P2ID:mixed		NLS	3.91524	1.96505	1.81906	NA	NA		232	SCSSS	pho2	0.884888		A_pho2	NLSC	1.81906	0.147663	12.319	3.38926e-19	2.37248e-18
	219	CCCSS	33	5.3	P2ID:mixed		P2ID	0.326966	0.0885156	0.726408	-0.0220729	NA		232	SCSSS	pho2	2.2194		A_pho2	R1C:ADC	0.59228	0.243276	2.4346	0.017461	0.069844
	220	SCSCC	2.5	2.2	P2ID:mixed		DBD	1.35039	0.268122	1.68649	0.886841	-0.641822		232	SCSSS	pho2	0.833539		A_pho2	R1C:NLSC	1.47947	0.243276	6.08145	5.62326e-08	3.37396e-07
	221	CSCSS	31	5	P2ID:mixed									194	SSSSS	PHO2	16.5349		A_pho2	ADC:NLSC	0.157514	0.243276	0.647468	0.519447	1
	222	SCCSS	40	3	P2ID:mixed									234	CCSSS	PHO2	31.3535		A_pho2	R1C:ADC:NLSC	-0.379545	0.36598	-1.03707	0.303275	0.909824
	223	CSCSC	19	4.3	P2ID:mixed									234	CCSSS	PHO2	36.7429
	224	SCSCS	1	1.2	P2ID:Cg									194	SSSSS	PHO2	16.2315
	227	SSSCC	2.6	2	P2ID:mixed									219	CCCSS	PHO2	30.6077
	229	SSSCS	0.98	1	P2ID:Cg									219	CCCSS	PHO2	34.6179
	230	SSCSS	33	2.9	P2ID:mixed									219	CCCSS	PHO2	39.3933
	231	CSSSS	21	1.7	P2ID:mixed									194	SSSSS	PHO2	17.2992
	232	SCSSS	20	1.1	P2ID:mixed									234	CCSSS	pho2	2.01826
	233	SSSSC	14	0.43	P2ID:mixed									234	CCSSS	pho2	2.81896
	234	CCSSS	31	2.3	P2ID:mixed									234	CCSSS	pho2	2.01187
	235	SSCCS	1.9	1.8	P2ID:Cg									219	CCCSS	pho2	5.09135
	239	SSCSC	16	2.8	P2ID:mixed									219	CCCSS	pho2	5.8589
	240	CCSCS	2.8	2.3	P2ID:Cg									219	CCCSS	pho2	6.27275
	241	CSSSC	15	2.4	P2ID:mixed									194	SSSSS	pho2	1.413
	250	CSSCS	1.5	1.4	P2ID:Cg									194	SSSSS	pho2	1.17767
	251	SCCSC	16	2.2	P2ID:mixed									194	SSSSS	pho2	1.05572
	252	SCSSC	13	1.3	P2ID:mixed									194	SSSSS	PHO2	15.7425
	253	CSCCS	3	3.1	P2ID:Cg									194	SSSSS	PHO2	15.8417
	254	CSScsC	8.8	2.2	P2ID:mixed									239	SSCSC	PHO2	18.3441
	255	CSSscC	13	5.1	P2ID:mixed									239	SSCSC	PHO2	18.3237
	257	CCCscC	32	19	P2ID:mixed									194	SSSSS	PHO2	16.3049
	258	CCCcsC	11	4.2	P2ID:mixed									188	CCCCC	PHO2	19.9086
	265	SSSscC	8.1	2.5	P2ID:mixed									188	CCCCC	PHO2	16.8743
	276	SCCscC	27	8.4	P2ID:mixed									188	CCCCC	PHO2	19.1286
	277	CSCscC	26	16	P2ID:mixed									239	SSCSC	pho2	2.40379
	278	SSSscS	2.6	1.3	P2ID:mixed									239	SSCSC	pho2	2.81423
	279	CSSscS	5.3	1.9	P2ID:mixed									239	SSCSC	pho2	3.82342
	332	SCCCS	4.4	4.6	P2ID:mixed									188	CCCCC	pho2	17.0268
														188	CCCCC	pho2	16.7927
														188	CCCCC	pho2	18.5092
														194	SSSSS	PHO2	15.714
														194	SSSSS	PHO2	16.0376
														194	SSSSS	PHO2	15.6223
														234	CCSSS	PHO2	25.3137
														234	CCSSS	PHO2	34.0681
														234	CCSSS	PHO2	27.7336
														194	SSSSS	pho2	0.713557
														194	SSSSS	pho2	0.864474
														194	SSSSS	pho2	1.06485
														234	CCSSS	pho2	2.3628
														234	CCSSS	pho2	2.13122
														234	CCSSS	pho2	2.27141
														194	SSSSS	PHO2	12.2336
														188	CCCCC	PHO2	12.8698
														188	CCCCC	PHO2	13.3533
														188	CCCCC	PHO2	18.1727
														194	SSSSS	PHO2	15.3673
														232	SCSSS	PHO2	17.563
														232	SCSSS	PHO2	16.9729
														232	SCSSS	PHO2	17.8138
														194	SSSSS	PHO2	15.8092
														188	CCCCC	pho2	11.6105
														188	CCCCC	pho2	12.086
														188	CCCCC	pho2	18.2644
														232	SCSSS	pho2	0.799508
														232	SCSSS	pho2	0.769699
														232	SCSSS	pho2	0.853585
														194	SSSSS	PHO2	14.9893
														194	SSSSS	PHO2	16.0889
														194	SSSSS	PHO2	16.7979
														219	CCCSS	PHO2	26.1888
														219	CCCSS	PHO2	36.2427
														219	CCCSS	PHO2	29.0014
														219	CCCSS	pho2	4.87733
														219	CCCSS	pho2	4.87652
														219	CCCSS	pho2	5.0967
														194	SSSSS	PHO2	14.3439
														194	SSSSS	PHO2	13.7363
														194	SSSSS	PHO2	17.4221
														239	SSCSC	PHO2	14.9737
														239	SSCSC	PHO2	14.5483
														239	SSCSC	pho2	2.54272
														239	SSCSC	pho2	2.52694
														239	SSCSC	pho2	2.43762
														194	SSSSS	PHO2	19.6834
														194	SSSSS	PHO2	17.9179
														194	SSSSS	PHO2	14.6628
														194	SSSSS	PHO2	15.1339
														194	SSSSS	PHO2	17.3187
														194	SSSSS	PHO2	15.9174
														194	SSSSS	PHO2	18.4046
														194	SSSSS	PHO2	19.5532
														194	SSSSS	PHO2	15.6195
														194	SSSSS	PHO2	16.0348
														194	SSSSS	PHO2	18.3177
														194	SSSSS	PHO2	16.6071
														194	SSSSS	pho2	0.69543
														194	SSSSS	pho2	0.943022
														194	SSSSS	pho2	0.810907
														188	CCCCC	PHO2	17.3685
														188	CCCCC	PHO2	17.8548
														188	CCCCC	PHO2	16.6572
														188	CCCCC	pho2	14.6437
														188	CCCCC	pho2	17.6776
														188	CCCCC	pho2	15.3465
														222	SCCSS	PHO2	36.0865
														222	SCCSS	PHO2	39.4075
														222	SCCSS	PHO2	40.4948
														222	SCCSS	pho2	2.70412
														222	SCCSS	pho2	2.97755
														222	SCCSS	pho2	2.58753
														223	CSCSC	PHO2	21.8764
														223	CSCSC	PHO2	23.705
														223	CSCSC	PHO2	18.625
														223	CSCSC	pho2	4.58762
														223	CSCSC	pho2	4.31221
														223	CSCSC	pho2	4.19066
														221	CSCSS	PHO2	28.6235
														221	CSCSS	PHO2	28.1724
														221	CSCSS	pho2	5.37727
														221	CSCSS	pho2	4.5639
														221	CSCSS	pho2	4.74534
														194	SSSSS	PHO2	17.0733
														194	SSSSS	PHO2	19.3264
														194	SSSSS	PHO2	16.0965
														223	CSCSC	PHO2	16.5228
														223	CSCSC	PHO2	16.6814
														223	CSCSC	PHO2	17.7346
														194	SSSSS	pho2	1.16771
														194	SSSSS	pho2	1.09538
														194	SSSSS	pho2	1.29215
														223	CSCSC	pho2	4.38069
														223	CSCSC	pho2	4.08992
														223	CSCSC	pho2	3.95499
														194	SSSSS	PHO2	14.3182
														188	CCCCC	PHO2	17.2134
														188	CCCCC	PHO2	20.3408
														188	CCCCC	PHO2	16.6219
														194	SSSSS	PHO2	16.4874
														194	SSSSS	PHO2	18.6835
														188	CCCCC	pho2	19.9558
														188	CCCCC	pho2	17.1272
														188	CCCCC	pho2	18.1926
														194	SSSSS	PHO2	17.4348
														222	SCCSS	PHO2	36.7383
														222	SCCSS	PHO2	48.1379
														222	SCCSS	PHO2	41.8226
														194	SSSSS	PHO2	17.6652
														194	SSSSS	PHO2	15.9785
														222	SCCSS	pho2	3.61332
														222	SCCSS	pho2	3.08515
														222	SCCSS	pho2	3.25242
														194	SSSSS	PHO2	17.7357
														194	SSSSS	PHO2	17.1293
														194	SSSSS	PHO2	16.5693
														221	CSCSS	PHO2	26.6825
														221	CSCSS	PHO2	32.7729
														221	CSCSS	pho2	5.04339
														221	CSCSS	pho2	5.32094
														221	CSCSS	pho2	4.87037
														194	SSSSS	PHO2	16.9677
														230	SSCSS	PHO2	30.0462
														230	SSCSS	PHO2	31.18
														230	SSCSS	PHO2	36.7525
														194	SSSSS	PHO2	18.7774
														194	SSSSS	PHO2	19.7796
														230	SSCSS	pho2	3.13554
														230	SSCSS	pho2	3.05383
														230	SSCSS	pho2	3.01517
														194	SSSSS	PHO2	17.5955
														194	SSSSS	PHO2	16.444
														194	SSSSS	PHO2	17.7056
														194	SSSSS	PHO2	17.3968
														194	SSSSS	PHO2	17.1048
														194	SSSSS	PHO2	18.9763
														231	CSSSS	pho2	1.61837
														231	CSSSS	pho2	1.68362
														231	CSSSS	pho2	1.75345
														194	SSSSS	pho2	1.12748
														194	SSSSS	pho2	1.1599
														194	SSSSS	pho2	1.05319
														194	SSSSS	PHO2	17.2251
														233	SSSSC	PHO2	13.4207
														233	SSSSC	PHO2	13.977
														233	SSSSC	PHO2	13.6831
														194	SSSSS	PHO2	17.6409
														194	SSSSS	PHO2	17.3451
														188	CCCCC	PHO2	18.1878
														188	CCCCC	PHO2	17.2291
														188	CCCCC	PHO2	18.8859
														233	SSSSC	pho2	0.1924
														233	SSSSC	pho2	0.199436
														233	SSSSC	pho2	0.823793
														188	CCCCC	pho2	15.9755
														188	CCCCC	pho2	19.0097
														188	CCCCC	pho2	16.4326
														194	SSSSS	PHO2	16.6967
														194	SSSSS	PHO2	18.6937
														230	SSCSS	PHO2	32.5521
														230	SSCSS	PHO2	32.5207
														230	SSCSS	PHO2	32.6965
														194	SSSSS	PHO2	19.2208
														194	SSSSS	pho2	0.966306
														194	SSSSS	pho2	1.14552
														194	SSSSS	pho2	1.05519
														230	SSCSS	pho2	2.25447
														230	SSCSS	pho2	3.00112
														230	SSCSS	pho2	2.88402
														194	SSSSS	PHO2	16.9006
														188	CCCCC	PHO2	15.987
														188	CCCCC	PHO2	17.2609
														188	CCCCC	PHO2	16.5942
														194	SSSSS	PHO2	16.0408
														194	SSSSS	PHO2	15.2472
														233	SSSSC	PHO2	13.6739
														233	SSSSC	PHO2	14.6402
														233	SSSSC	PHO2	14.4892
														188	CCCCC	pho2	14.699
														188	CCCCC	pho2	15.8643
														188	CCCCC	pho2	15.1597
														231	CSSSS	pho2	1.66699
														231	CSSSS	pho2	1.76079
														231	CSSSS	pho2	1.64677
														233	SSSSC	pho2	0.283008
														233	SSSSC	pho2	0.212477
														233	SSSSC	pho2	0.867726
														194	SSSSS	PHO2	16.7621
														194	SSSSS	PHO2	14.6558
														194	SSSSS	PHO2	16.3915
														194	SSSSS	PHO2	15.0275
														194	SSSSS	PHO2	15.7189
														194	SSSSS	PHO2	16.5521
														194	SSSSS	PHO2	18.2306
														194	SSSSS	PHO2	18.8154
														194	SSSSS	PHO2	30.4009
														194	SSSSS	PHO2	18.103
														194	SSSSS	PHO2	22.1189
														194	SSSSS	PHO2	29.9004
														194	SSSSS	PHO2	14.9927
														194	SSSSS	PHO2	18.5178
														194	SSSSS	PHO2	25.2478
														194	SSSSS	pho2	1.56698
														194	SSSSS	pho2	1.4628
														194	SSSSS	pho2	1.91431
														194	SSSSS	PHO2	17.3
														194	SSSSS	PHO2	19.8119
														194	SSSSS	PHO2	26.8292
														188	CCCCC	PHO2	19.9161
														188	CCCCC	PHO2	24.7239
														188	CCCCC	PHO2	21.5749
														188	CCCCC	pho2	18.4625
														188	CCCCC	pho2	19.4594
														188	CCCCC	pho2	21.9544
														194	SSSSS	PHO2	19.2796
														194	SSSSS	PHO2	23.6668
														194	SSSSS	PHO2	18.2783
														194	SSSSS	pho2	0.909658
														194	SSSSS	pho2	1.04539
														194	SSSSS	pho2	0.855118
														194	SSSSS	PHO2	17.3291
														188	CCCCC	PHO2	15.9557
														188	CCCCC	PHO2	17.4515
														188	CCCCC	PHO2	16.9901
														194	SSSSS	PHO2	18.6341
														194	SSSSS	PHO2	15.405
														188	CCCCC	pho2	16.1316
														188	CCCCC	pho2	17.3065
														188	CCCCC	pho2	16.1922
														194	SSSSS	PHO2	17.1071
														194	SSSSS	PHO2	19.0149
														194	SSSSS	PHO2	16.4764
														194	SSSSS	PHO2	19.3153
														194	SSSSS	PHO2	16.4164
														194	SSSSS	PHO2	17.2972
														194	SSSSS	PHO2	15.0198
														194	SSSSS	PHO2	19.4827
														194	SSSSS	PHO2	18.2681
														194	SSSSS	PHO2	14.5986
														194	SSSSS	PHO2	17.2973
														194	SSSSS	PHO2	18.4587
														331	CSScC	PHO2	7.35785
														331	CSScC	PHO2	9.50069
														331	CSScC	PHO2	9.78452
														331	CSScC	pho2	6.26166
														331	CSScC	pho2	7.62533
														331	CSScC	pho2	8.18194
														194	SSSSS	PHO2	17.5312
														194	SSSSS	PHO2	16.6505
														194	SSSSS	PHO2	16.9366
														194	SSSSS	pho2	1.12204
														194	SSSSS	pho2	0.538181
														194	SSSSS	pho2	0.990784
														194	SSSSS	PHO2	16.0019
														194	SSSSS	PHO2	18.8327
														194	SSSSS	PHO2	16.771
														188	CCCCC	PHO2	19.8273
														188	CCCCC	PHO2	18.0251
														188	CCCCC	PHO2	20.0163
														188	CCCCC	pho2	16.4522
														188	CCCCC	pho2	14.863
														188	CCCCC	pho2	16.3522
														194	SSSSS	PHO2	19.7086
														194	SSSSS	PHO2	19.3023
														194	SSSSS	PHO2	25.4882
														194	SSSSS	pho2	0.974647
														194	SSSSS	pho2	1.10501
														194	SSSSS	pho2	1.33364
														194	SSSSS	PHO2	17.9972
														188	CCCCC	PHO2	17.4251
														188	CCCCC	PHO2	18.1629
														188	CCCCC	PHO2	17.5536
														194	SSSSS	PHO2	16.7101
														194	SSSSS	PHO2	18.1004
														188	CCCCC	pho2	16.2286
														188	CCCCC	pho2	16.3666
														188	CCCCC	pho2	18.6529
														194	SSSSS	PHO2	17.7596
														194	SSSSS	PHO2	18.4643
														194	SSSSS	PHO2	20.1592
														194	SSSSS	PHO2	18.9659
														331	CSScC	PHO2	11.3089
														331	CSScC	PHO2	11.441
														331	CSScC	PHO2	10.2059
														194	SSSSS	PHO2	16.9744
														194	SSSSS	PHO2	21.1895
														331	CSScC	pho2	8.95706
														331	CSScC	pho2	9.10778
														331	CSScC	pho2	9.60619
														194	SSSSS	PHO2	17.9923
														239	SSCSC	PHO2	19.3239
														239	SSCSC	PHO2	17.8477
														239	SSCSC	PHO2	18.4398
														239	SSCSC	PHO2	17.7655
														239	SSCSC	PHO2	14.9721
														239	SSCSC	PHO2	11.9978
														194	SSSSS	PHO2	21.2244
														194	SSSSS	PHO2	19.4754
														194	SSSSS	PHO2	18.9666
														221	CSCSS	PHO2	34.338
														221	CSCSS	PHO2	37.7948
														221	CSCSS	PHO2	34.6288
														194	SSSSS	PHO2	18.6093
														194	SSSSS	PHO2	16.6022
														231	CSSSS	PHO2	21.8537
														231	CSSSS	PHO2	20.5299
														231	CSSSS	PHO2	22.6039
														194	SSSSS	PHO2	16.7181
														194	SSSSS	PHO2	15.9371
														194	SSSSS	PHO2	18.1508
														188	CCCCC	PHO2	18.2753
														188	CCCCC	PHO2	18.9044
														188	CCCCC	PHO2	18.5107
														194	SSSSS	PHO2	16.6633
														194	SSSSS	PHO2	14.9552
														188	CCCCC	pho2	16.0066
														188	CCCCC	pho2	17.2903
														188	CCCCC	pho2	16.8596
														194	SSSSS	PHO2	17.533
														194	SSSSS	pho2	0.859244
														194	SSSSS	pho2	0.973895
														194	SSSSS	pho2	0.806641
														194	SSSSS	PHO2	23.2455
														239	SSCSC	PHO2	17.3461
														239	SSCSC	PHO2	15.9141
														239	SSCSC	PHO2	17.81
														239	SSCSC	PHO2	17.1716
														239	SSCSC	PHO2	14.8492
														239	SSCSC	PHO2	13.5891
														194	SSSSS	PHO2	15.9205
														194	SSSSS	PHO2	17.3705
														194	SSSSS	PHO2	16.7863
														221	CSCSS	PHO2	29.5379
														221	CSCSS	PHO2	28.4493
														221	CSCSS	PHO2	30.0618
														194	SSSSS	PHO2	15.5593
														194	SSSSS	PHO2	16.4658
														231	CSSSS	PHO2	20.3574
														231	CSSSS	PHO2	20.4597
														231	CSSSS	PHO2	21.5595
														194	SSSSS	PHO2	15.8981
														194	SSSSS	PHO2	15.5161
														194	SSSSS	PHO2	16.7507
														188	CCCCC	PHO2	19.3795
														188	CCCCC	PHO2	18.8483
														188	CCCCC	PHO2	19.3663
														194	SSSSS	PHO2	16.9864
														194	SSSSS	PHO2	17.4622
														188	CCCCC	pho2	16.3624
														188	CCCCC	pho2	17.9076
														188	CCCCC	pho2	15.3443
														194	SSSSS	PHO2	15.9754
														194	SSSSS	pho2	1.19008
														194	SSSSS	pho2	1.1731
														194	SSSSS	pho2	0.955672

## Sheet: Fig. 6A-C
Fig. 6A	Data are the same as provided for Fig. 5A, with colors based on the "group" variable.
Fig. 6B	The data behind the heatmap is provided below. The code for calculating this matrix and making the plot is available at https://github.com/binhe-lab/E013-Pho4-evolution/blob/master/03-Pho4-chimera/03-flow-full-data-lfs/analysis/20231030-PHO5-analysis.Rmd
Fig. 6C	The data behind the heatmap is provided below. The "W" symbol in the chimera_makeup column indicates the P2ID:Sc+DBD:Sc combined. The code for calculating this matrix and making the plot is available at https://github.com/binhe-lab/E013-Pho4-evolution/blob/master/03-Pho4-chimera/03-flow-full-data-lfs/analysis/20240208-Sc45-Cg4ext-pool-n-analyze.Rmd
Fig. 6B Data						Fig. 6C Data
	plasmid_id	chimera_makeup	host	A			plasmid_id	chimera_makeup	host	A
	194	SSSSS	PHO2	18.7607			194	SSSSS	PHO2	18.2338
	194	SSSSS	PHO2	17.0932			194	SSSSS	PHO2	15.8235
	194	SSSSS	PHO2	19.5565			194	SSSSS	PHO2	14.1727
	194	SSSSS	PHO2	16.2625			436	CCSCW	PHO2	19.5783
	194	SSSSS	PHO2	16.178			436	CCSCW	PHO2	22.4327
	194	SSSSS	PHO2	17.1922			436	CCSCW	PHO2	25.4624
	194	SSSSS	PHO2	16.5349			438	SSSCW	PHO2	2.77758
	194	SSSSS	PHO2	16.2315			438	SSSCW	PHO2	8.24781
	194	SSSSS	PHO2	17.2992			438	SSSCW	PHO2	9.58541
	194	SSSSS	pho2	1.413			194	SSSSS	PHO2	16.2215
	194	SSSSS	pho2	1.17767			436	CCSCW	pho2	1.14169
	194	SSSSS	pho2	1.05572			436	CCSCW	pho2	1.24679
	194	SSSSS	PHO2	15.7425			436	CCSCW	pho2	1.26523
	194	SSSSS	PHO2	15.8417			438	SSSCW	pho2	0.181175
	194	SSSSS	PHO2	16.3049			438	SSSCW	pho2	0.277023
	188	CCCCC	PHO2	19.9086			438	SSSCW	pho2	0.687201
	188	CCCCC	PHO2	16.8743			194	SSSSS	pho2	0.691197
	188	CCCCC	PHO2	19.1286			194	SSSSS	pho2	0.723574
	188	CCCCC	pho2	17.0268			194	SSSSS	pho2	0.853672
	188	CCCCC	pho2	16.7927			194	SSSSS	PHO2	17.3813
	188	CCCCC	pho2	18.5092			240	CCSCS	PHO2	1.42175
	194	SSSSS	PHO2	15.714			240	CCSCS	PHO2	1.57186
	194	SSSSS	PHO2	16.0376			240	CCSCS	PHO2	1.7261
	194	SSSSS	PHO2	15.6223			229	SSSCS	PHO2	0.217664
	194	SSSSS	pho2	0.713557			229	SSSCS	PHO2	0.516478
	194	SSSSS	pho2	0.864474			229	SSSCS	PHO2	0.658614
	194	SSSSS	pho2	1.06485			194	SSSSS	PHO2	18.039
	194	SSSSS	PHO2	12.2336			188	CCCCC	PHO2	15.5719
	188	CCCCC	PHO2	12.8698			188	CCCCC	PHO2	15.4853
	188	CCCCC	PHO2	13.3533			188	CCCCC	PHO2	15.6935
	188	CCCCC	PHO2	18.1727			240	CCSCS	pho2	1.6581
	194	SSSSS	PHO2	15.3673			240	CCSCS	pho2	1.64509
	194	SSSSS	PHO2	15.8092			240	CCSCS	pho2	1.67423
	188	CCCCC	pho2	11.6105			229	SSSCS	pho2	0.282099
	188	CCCCC	pho2	12.086			229	SSSCS	pho2	0.64983
	188	CCCCC	pho2	18.2644			229	SSSCS	pho2	0.663621
	194	SSSSS	PHO2	14.9893			188	CCCCC	pho2	14.7929
	194	SSSSS	PHO2	16.0889			188	CCCCC	pho2	13.3819
	194	SSSSS	PHO2	16.7979			188	CCCCC	pho2	16.4713
	194	SSSSS	PHO2	14.3439			194	SSSSS	PHO2	13.9407
	194	SSSSS	PHO2	13.7363			194	SSSSS	PHO2	13.0224
	194	SSSSS	PHO2	17.4221			194	SSSSS	PHO2	13.2998
	194	SSSSS	PHO2	19.6834			194	SSSSS	PHO2	10.6728
	194	SSSSS	PHO2	17.9179			194	SSSSS	PHO2	11.9975
	194	SSSSS	PHO2	14.6628			194	SSSSS	PHO2	14.9032
	194	SSSSS	PHO2	15.1339			194	SSSSS	PHO2	14.4016
	194	SSSSS	PHO2	17.3187			436	CCSCW	PHO2	23.8399
	194	SSSSS	PHO2	15.9174			436	CCSCW	PHO2	23.7762
	194	SSSSS	PHO2	18.4046			436	CCSCW	PHO2	28.2935
	194	SSSSS	PHO2	19.5532			194	SSSSS	PHO2	13.1682
	194	SSSSS	PHO2	15.6195			438	SSSCW	PHO2	9.68154
	194	SSSSS	PHO2	16.0348			438	SSSCW	PHO2	9.84293
	194	SSSSS	PHO2	18.3177			438	SSSCW	PHO2	13.6673
	194	SSSSS	PHO2	16.6071			194	SSSSS	PHO2	14.3876
	194	SSSSS	pho2	0.69543			436	CCSCW	pho2	1.22931
	194	SSSSS	pho2	0.943022			436	CCSCW	pho2	1.52318
	194	SSSSS	pho2	0.810907			436	CCSCW	pho2	1.48211
	188	CCCCC	PHO2	17.3685			438	SSSCW	pho2	0.535444
	188	CCCCC	PHO2	17.8548			438	SSSCW	pho2	0.341238
	188	CCCCC	PHO2	16.6572			438	SSSCW	pho2	0.80107
	188	CCCCC	pho2	14.6437			194	SSSSS	PHO2	12.7121
	188	CCCCC	pho2	17.6776			240	CCSCS	PHO2	1.16327
	188	CCCCC	pho2	15.3465			240	CCSCS	PHO2	1.56468
	211	CCCSC	PHO2	25.3421			240	CCSCS	PHO2	1.84046
	211	CCCSC	PHO2	23.8238			194	SSSSS	PHO2	12.5511
	211	CCCSC	PHO2	21.7804			229	SSSCS	PHO2	0.576896
	211	CCCSC	pho2	4.69396			229	SSSCS	PHO2	0.535004
	211	CCCSC	pho2	5.07353			229	SSSCS	PHO2	0.610581
	211	CCCSC	pho2	4.99155			194	SSSSS	PHO2	15.5431
	217	CSSCC	PHO2	6.22492			240	CCSCS	pho2	1.98572
	217	CSSCC	PHO2	6.29496			240	CCSCS	pho2	2.14652
	217	CSSCC	PHO2	6.76811			240	CCSCS	pho2	1.79693
	217	CSSCC	pho2	5.08587			229	SSSCS	pho2	0.598078
	217	CSSCC	pho2	5.53823			229	SSSCS	pho2	0.542309
	217	CSSCC	pho2	5.37707			229	SSSCS	pho2	0.530963
	194	SSSSS	PHO2	17.0733			194	SSSSS	PHO2	14.0671
	194	SSSSS	PHO2	19.3264			440	CSCCW	PHO2	17.12
	211	CCCSC	PHO2	24.3087			440	CSCCW	PHO2	17.6042
	211	CCCSC	PHO2	20.4152			440	CSCCW	PHO2	18.0754
	211	CCCSC	PHO2	18.1392			194	SSSSS	PHO2	12.583
	194	SSSSS	PHO2	16.0965			442	SSCCW	PHO2	2.05537
	194	SSSSS	pho2	1.16771			442	SSCCW	PHO2	2.1015
	194	SSSSS	pho2	1.09538			442	SSCCW	PHO2	3.13425
	194	SSSSS	pho2	1.29215			440	CSCCW	pho2	2.8221
	211	CCCSC	pho2	4.65171			440	CSCCW	pho2	2.10584
	211	CCCSC	pho2	4.53755			440	CSCCW	pho2	1.60204
	211	CCCSC	pho2	4.80073			442	SSCCW	pho2	0.655309
	194	SSSSS	PHO2	14.3182			442	SSCCW	pho2	0.333401
	188	CCCCC	PHO2	17.2134			442	SSCCW	pho2	0.461309
	188	CCCCC	PHO2	20.3408			194	SSSSS	PHO2	15.3411
	188	CCCCC	PHO2	16.6219			253	CSCCS	PHO2	1.52686
	194	SSSSS	PHO2	16.4874			253	CSCCS	PHO2	1.91847
	194	SSSSS	PHO2	18.6835			253	CSCCS	PHO2	1.62088
	188	CCCCC	pho2	19.9558			194	SSSSS	PHO2	13.3149
	188	CCCCC	pho2	17.1272			235	SSCCS	PHO2	0.306319
	188	CCCCC	pho2	18.1926			235	SSCCS	PHO2	0.302925
	194	SSSSS	PHO2	17.4348			235	SSCCS	PHO2	0.294923
	194	SSSSS	PHO2	17.6652			253	CSCCS	pho2	2.39261
	217	CSSCC	PHO2	6.73582			253	CSCCS	pho2	2.33976
	217	CSSCC	PHO2	5.72851			253	CSCCS	pho2	2.20903
	217	CSSCC	PHO2	5.86918			235	SSCCS	pho2	0.405072
	194	SSSSS	PHO2	15.9785			235	SSCCS	pho2	0.557536
	217	CSSCC	pho2	5.39327			235	SSCCS	pho2	0.562983
	217	CSSCC	pho2	5.16152			194	SSSSS	PHO2	12.7409
	217	CSSCC	pho2	4.90576			441	SCCCW	PHO2	30.7192
	194	SSSSS	PHO2	17.7357			441	SCCCW	PHO2	29.1261
	194	SSSSS	PHO2	17.1293			441	SCCCW	PHO2	28.3486
	194	SSSSS	PHO2	16.5693			194	SSSSS	PHO2	16.1197
	194	SSSSS	PHO2	16.9677			194	SSSSS	PHO2	15.1297
	194	SSSSS	PHO2	18.7774			441	SCCCW	pho2	1.78231
	194	SSSSS	PHO2	19.7796			441	SCCCW	pho2	1.30124
	194	SSSSS	PHO2	17.5955			441	SCCCW	pho2	1.88765
	194	SSSSS	PHO2	16.444			194	SSSSS	pho2	0.561053
	241	CSSSC	PHO2	13.3898			194	SSSSS	pho2	0.64443
	241	CSSSC	PHO2	19.5438			194	SSSSS	pho2	0.607854
	241	CSSSC	PHO2	12.9607			194	SSSSS	PHO2	12.0241
	194	SSSSS	PHO2	17.7056			216	SCCCS	PHO2	1.24865
	241	CSSSC	pho2	2.40381			216	SCCCS	PHO2	1.54889
	241	CSSSC	pho2	2.50332			216	SCCCS	PHO2	1.38209
	241	CSSSC	pho2	2.3724			194	SSSSS	PHO2	14.3692
	194	SSSSS	PHO2	17.3968			194	SSSSS	PHO2	14.0301
	194	SSSSS	PHO2	17.1048			188	CCCCC	PHO2	15.7985
	194	SSSSS	PHO2	18.9763			188	CCCCC	PHO2	15.6773
	194	SSSSS	pho2	1.12748			188	CCCCC	PHO2	13.5531
	194	SSSSS	pho2	1.1599			216	SCCCS	pho2	2.6611
	194	SSSSS	pho2	1.05319			216	SCCCS	pho2	2.03509
	194	SSSSS	PHO2	17.2251			216	SCCCS	pho2	2.32113
	194	SSSSS	PHO2	17.6409			188	CCCCC	pho2	14.7852
	194	SSSSS	PHO2	17.3451			188	CCCCC	pho2	14.8289
	188	CCCCC	PHO2	18.1878			188	CCCCC	pho2	14.5658
	188	CCCCC	PHO2	17.2291			194	SSSSS	PHO2	14.4041
	188	CCCCC	PHO2	18.8859			440	CSCCW	PHO2	25.1472
	188	CCCCC	pho2	15.9755			440	CSCCW	PHO2	22.4204
	188	CCCCC	pho2	19.0097			440	CSCCW	PHO2	22.1832
	188	CCCCC	pho2	16.4326			194	SSSSS	PHO2	15.4203
	194	SSSSS	PHO2	16.6967			194	SSSSS	PHO2	17.6952
	194	SSSSS	PHO2	18.6937			442	SSCCW	PHO2	19.6064
	194	SSSSS	PHO2	19.2208			442	SSCCW	PHO2	16.4142
	194	SSSSS	pho2	0.966306			442	SSCCW	PHO2	18.0032
	194	SSSSS	pho2	1.14552			440	CSCCW	pho2	3.49719
	194	SSSSS	pho2	1.05519			440	CSCCW	pho2	3.18213
	194	SSSSS	PHO2	16.9006			440	CSCCW	pho2	2.66915
	188	CCCCC	PHO2	15.987			442	SSCCW	pho2	1.82339
	188	CCCCC	PHO2	17.2609			442	SSCCW	pho2	1.72186
	188	CCCCC	PHO2	16.5942			442	SSCCW	pho2	1.72829
	194	SSSSS	PHO2	16.0408			194	SSSSS	PHO2	15.9704
	194	SSSSS	PHO2	15.2472			253	CSCCS	PHO2	1.49476
	188	CCCCC	pho2	14.699			253	CSCCS	PHO2	2.41222
	188	CCCCC	pho2	15.8643			253	CSCCS	PHO2	2.62977
	188	CCCCC	pho2	15.1597			194	SSSSS	PHO2	15.988
	194	SSSSS	PHO2	16.7621			194	SSSSS	PHO2	18.2968
	194	SSSSS	PHO2	14.6558			235	SSCCS	PHO2	1.49303
	194	SSSSS	PHO2	16.3915			235	SSCCS	PHO2	1.45091
	194	SSSSS	PHO2	15.0275			235	SSCCS	PHO2	1.62162
	241	CSSSC	PHO2	11.7762			253	CSCCS	pho2	2.90194
	241	CSSSC	PHO2	19.6465			253	CSCCS	pho2	2.9027
	241	CSSSC	PHO2	14.0761			253	CSCCS	pho2	2.9853
	194	SSSSS	PHO2	15.7189			235	SSCCS	pho2	1.52503
	194	SSSSS	PHO2	16.5521			235	SSCCS	pho2	1.39414
	241	CSSSC	pho2	2.18564			235	SSCCS	pho2	1.65379
	241	CSSSC	pho2	2.3337			194	SSSSS	PHO2	16.5819
	241	CSSSC	pho2	2.73323			441	SCCCW	PHO2	41.1542
	194	SSSSS	PHO2	18.2306			441	SCCCW	PHO2	34.9976
	254	CSScsC	PHO2	8.81536			441	SCCCW	PHO2	37.339
	254	CSScsC	PHO2	8.98901			194	SSSSS	PHO2	16.1234
	254	CSScsC	PHO2	8.20869			194	SSSSS	PHO2	19.3391
	194	SSSSS	PHO2	18.8154			441	SCCCW	pho2	2.03434
	194	SSSSS	PHO2	30.4009			441	SCCCW	pho2	1.9727
	254	CSScsC	pho2	2.11073			441	SCCCW	pho2	1.93472
	254	CSScsC	pho2	2.07971			194	SSSSS	pho2	0.907216
	254	CSScsC	pho2	2.16731			194	SSSSS	pho2	1.11719
	194	SSSSS	PHO2	18.103			194	SSSSS	pho2	0.839406
	255	CSSscC	PHO2	12.4264			194	SSSSS	PHO2	16.1357
	255	CSSscC	PHO2	12.1655			216	SCCCS	PHO2	1.61382
	255	CSSscC	PHO2	13.9627			216	SCCCS	PHO2	1.85185
	194	SSSSS	PHO2	22.1189			216	SCCCS	PHO2	2.28404
	194	SSSSS	PHO2	29.9004			194	SSSSS	PHO2	16.2713
	255	CSSscC	pho2	4.34891			188	CCCCC	PHO2	18.5982
	255	CSSscC	pho2	5.49246			188	CCCCC	PHO2	16.2767
	255	CSSscC	pho2	5.40564			188	CCCCC	PHO2	17.2404
	194	SSSSS	PHO2	14.9927			194	SSSSS	PHO2	18.5911
	257	CCCscC	PHO2	33.5497			216	SCCCS	pho2	1.79594
	257	CCCscC	PHO2	29.3019			216	SCCCS	pho2	2.00765
	257	CCCscC	PHO2	30.2849			216	SCCCS	pho2	2.10887
	194	SSSSS	PHO2	18.5178			188	CCCCC	pho2	18.0191
	194	SSSSS	PHO2	25.2478			188	CCCCC	pho2	14.7645
	257	CCCscC	pho2	18.6163			188	CCCCC	pho2	22.971
	257	CCCscC	pho2	17.226
	257	CCCscC	pho2	17.1507
	194	SSSSS	pho2	1.56698
	194	SSSSS	pho2	1.4628
	194	SSSSS	pho2	1.91431
	194	SSSSS	PHO2	17.3
	258	CCCcsC	PHO2	10.9493
	258	CCCcsC	PHO2	10.4814
	258	CCCcsC	PHO2	11.6091
	194	SSSSS	PHO2	19.8119
	194	SSSSS	PHO2	26.8292
	188	CCCCC	PHO2	19.9161
	188	CCCCC	PHO2	24.7239
	188	CCCCC	PHO2	21.5749
	258	CCCcsC	pho2	3.81
	258	CCCcsC	pho2	4.44797
	258	CCCcsC	pho2	4.57625
	188	CCCCC	pho2	18.4625
	188	CCCCC	pho2	19.4594
	188	CCCCC	pho2	21.9544
	194	SSSSS	PHO2	19.2796
	194	SSSSS	PHO2	23.6668
	194	SSSSS	PHO2	18.2783
	254	CSScsC	PHO2	9.29048
	254	CSScsC	PHO2	9.75951
	254	CSScsC	PHO2	7.90785
	194	SSSSS	pho2	0.909658
	194	SSSSS	pho2	1.04539
	194	SSSSS	pho2	0.855118
	254	CSScsC	pho2	2.12601
	254	CSScsC	pho2	2.37773
	254	CSScsC	pho2	2.23479
	194	SSSSS	PHO2	17.3291
	188	CCCCC	PHO2	15.9557
	188	CCCCC	PHO2	17.4515
	188	CCCCC	PHO2	16.9901
	194	SSSSS	PHO2	18.6341
	194	SSSSS	PHO2	15.405
	255	CSSscC	PHO2	12.7844
	255	CSSscC	PHO2	12.462
	255	CSSscC	PHO2	12.0523
	188	CCCCC	pho2	16.1316
	188	CCCCC	pho2	17.3065
	188	CCCCC	pho2	16.1922
	255	CSSscC	pho2	5.03002
	255	CSSscC	pho2	5.04717
	255	CSSscC	pho2	5.39161
	194	SSSSS	PHO2	17.1071
	194	SSSSS	PHO2	19.0149
	194	SSSSS	PHO2	16.4764
	257	CCCscC	PHO2	33.1244
	257	CCCscC	PHO2	34.1142
	257	CCCscC	PHO2	29.8998
	257	CCCscC	pho2	20.904
	257	CCCscC	pho2	19.561
	257	CCCscC	pho2	18.5371
	194	SSSSS	PHO2	19.3153
	194	SSSSS	PHO2	16.4164
	194	SSSSS	PHO2	17.2972
	258	CCCcsC	PHO2	10.3127
	258	CCCcsC	PHO2	11.839
	258	CCCcsC	PHO2	10.8617
	258	CCCcsC	pho2	3.85585
	258	CCCcsC	pho2	4.29242
	258	CCCcsC	pho2	4.11588
	194	SSSSS	PHO2	15.0198
	194	SSSSS	PHO2	19.4827
	194	SSSSS	PHO2	18.2681
	194	SSSSS	PHO2	14.5986
	194	SSSSS	PHO2	17.2973
	194	SSSSS	PHO2	18.4587
	194	SSSSS	PHO2	17.5312
	194	SSSSS	PHO2	16.6505
	194	SSSSS	PHO2	16.9366
	194	SSSSS	pho2	1.12204
	194	SSSSS	pho2	0.538181
	194	SSSSS	pho2	0.990784
	194	SSSSS	PHO2	16.0019
	194	SSSSS	PHO2	18.8327
	194	SSSSS	PHO2	16.771
	188	CCCCC	PHO2	19.8273
	188	CCCCC	PHO2	18.0251
	188	CCCCC	PHO2	20.0163
	188	CCCCC	pho2	16.4522
	188	CCCCC	pho2	14.863
	188	CCCCC	pho2	16.3522
	194	SSSSS	PHO2	19.7086
	194	SSSSS	PHO2	19.3023
	194	SSSSS	PHO2	25.4882
	194	SSSSS	pho2	0.974647
	194	SSSSS	pho2	1.10501
	194	SSSSS	pho2	1.33364
	194	SSSSS	PHO2	17.9972
	188	CCCCC	PHO2	17.4251
	188	CCCCC	PHO2	18.1629
	188	CCCCC	PHO2	17.5536
	194	SSSSS	PHO2	16.7101
	194	SSSSS	PHO2	18.1004
	188	CCCCC	pho2	16.2286
	188	CCCCC	pho2	16.3666
	188	CCCCC	pho2	18.6529
	194	SSSSS	PHO2	17.7596
	194	SSSSS	PHO2	18.4643
	194	SSSSS	PHO2	20.1592
	194	SSSSS	PHO2	18.9659
	194	SSSSS	PHO2	16.9744
	194	SSSSS	PHO2	21.1895
	194	SSSSS	PHO2	17.9923
	194	SSSSS	PHO2	21.2244
	194	SSSSS	PHO2	19.4754
	194	SSSSS	PHO2	18.9666
	194	SSSSS	PHO2	18.6093
	194	SSSSS	PHO2	16.6022
	194	SSSSS	PHO2	16.7181
	194	SSSSS	PHO2	15.9371
	194	SSSSS	PHO2	18.1508
	188	CCCCC	PHO2	18.2753
	188	CCCCC	PHO2	18.9044
	188	CCCCC	PHO2	18.5107
	194	SSSSS	PHO2	16.6633
	194	SSSSS	PHO2	14.9552
	188	CCCCC	pho2	16.0066
	188	CCCCC	pho2	17.2903
	188	CCCCC	pho2	16.8596
	194	SSSSS	PHO2	17.533
	194	SSSSS	pho2	0.859244
	194	SSSSS	pho2	0.973895
	194	SSSSS	pho2	0.806641
	194	SSSSS	PHO2	23.2455
	194	SSSSS	PHO2	15.9205
	194	SSSSS	PHO2	17.3705
	194	SSSSS	PHO2	16.7863
	194	SSSSS	PHO2	15.5593
	194	SSSSS	PHO2	16.4658
	194	SSSSS	PHO2	15.8981
	194	SSSSS	PHO2	15.5161
	194	SSSSS	PHO2	16.7507
	188	CCCCC	PHO2	19.3795
	188	CCCCC	PHO2	18.8483
	188	CCCCC	PHO2	19.3663
	194	SSSSS	PHO2	16.9864
	194	SSSSS	PHO2	17.4622
	188	CCCCC	pho2	16.3624
	188	CCCCC	pho2	17.9076
	188	CCCCC	pho2	15.3443
	194	SSSSS	PHO2	15.9754
	194	SSSSS	pho2	1.19008
	194	SSSSS	pho2	1.1731
	194	SSSSS	pho2	0.955672

## Sheet: Fig. 6D
					Control panel							Experimental panel (-ADE -HIS)
Constructs tested
DBD	AD
ScPho2	ScPho4 ∆bHLH
Pho4int
ScPho2	CgPho4 ∆bHLH
Pho4int
Vector	ScPho4 ∆bHLH
Vector	CgPho4 ∆bHLH
ScPho2	Vector
Pho4int

## Sheet: Fig. S1-3
Fig. S1	Secondary structure prediction results for ScPho4 and CgPho4 are available at https://github.com/binhe-lab/E013-Pho4-evolution/tree/master/01-Pho4-bioinfo/input/second-struct; AlphaFold2 prediction results are available at https://github.com/binhe-lab/E013-Pho4-evolution/tree/master/01-Pho4-bioinfo/input/AF2-prediction
Fig. S2	ScPho4 and CgPho4 alignment is available at https://github.com/binhe-lab/E013-Pho4-evolution/blob/master/01-Pho4-bioinfo/input/Pho4-alignment/20201124-ScPho4-CgPho4-aa-aln.fa
Fig. S3	The script for generating this figure is available https://github.com/binhe-lab/E013-Pho4-evolution/blob/master/05-binding-specificity/05.03%20gcPBM/analysis/20240418-detrended-median-intensity-plot.Rmd the raw data are in a sister folder and the relative paths were cited in the R script above.

## Sheet: Fig. S4
A)							B) Quantification in ImageStudio
ScPho4 DBD EMSA							Protein conc (nM)	Fraction bound (1-unbound)
	left to right: 32nM, 16nM, 8nM, 4nM, 2nM, 1nM, 0.5nM, 0nM						0	0
							0.5	0.0725076
							1	0.0574018
							2	0.0785498
							4	0.1571
Pho4 bound DNA							8	0.241692
							16	0.359517
							32	0.305136
unbound DNA
ssDNA
C)	left to right: 32nM, 16nM, 8nM, 4nM, 2nM, 1nM, 0.5nM, 0nM						D) Quantification in ImageStudio
CgPho4 DBD EMSA							Protein conc (nM)	Fraction bound (1-unbound)
							0	0
							0.5	0.0899973
							1	0.206965
Pho4 bound DNA							2	0.2005
							4	0.210967
							8	0.303236
unbound DNA							16	0.326161
							32	0.444437
ssDNA

## Sheet: Fig. S5
PADDLE predictions for all the Y1H constructs are available at https://github.com/binhe-lab/E013-Pho4-evolution/tree/master/06-activation-domain/06.01%20PADDLE-prediction/output

[truncated: 3 more sheets: Fig. S6, Fig. S7, Fig. S8]
